# Supplementary material for: Ghrelin Alleviates Experimental Ulcerative Colitis in Old Mice and Modulates Colonocyte Metabolism via PPARγ Pathway
Source: Int J Mol Sci. 2022 Dec 29;24(1):565. doi: 10.3390/ijms24010565 (PMC9820475; doi:10.3390/ijms24010565)
Supplement: Supplementary file 1 [file ijms-24-00565-s001.zip]

Archive with 1 entries (1 files):
- ijms-2114463-supplementary.pdf
